# Supplementary material for: Mitochondrial genomes of the South American electric knifefishes Eigenmannia humboldtii (Steindachner 1878), Eigenmannia limbata (Schreiner and Miranda Ribeiro 1903), Sternopygus aequilabiatus (Humboldt 1805) and Sternopygus macrurus (Bloch and Schneider 1801), (Gymnotiformes, Sternopygidae)
Source: Mitochondrial DNA B Resour. 2018 May 11;3(2):572–4. doi: 10.1080/23802359.2018.1469386 (PMC7800563; doi:10.1080/23802359.2018.1469386)
Supplement: AppendixS1.xlsx [file TMDN_A_1469386_SM0950.xlsx]

## Sheet: Appendix S1
Institution	Tissue number	family	genus	species	Locality	latitude	longitude	State	Country	Region
Smithsonian Tropical Research Institute	STRI-25588	Sternopygidae	Eigenmannia	Eigenmannia humboldtti	La Hoya gully, between Tupida and Cuanati rivers, Tuira basin, Panama	8°15’13.50”N	77°42’49.40”	Darien	Panamá	Tuira
Smithsonian Tropical Research Institute	STRI-25598	Sternopygidae	Eigenmannia	Eigenmannia humboldtti	La Hoya gully, between Tupida and Cuanati rivers, Tuira basin, Panama	8°15’13.50”N	77°42’49.40”	Darien	Panamá	Tuira
Smithsonian Tropical Research Institute	STRI-6794	Sternopygidae	Eigenmannia	Eigenmannia humboldtti	Pilones gully, Tuira basin, Darien Province, Panama	8°36'12.6"N	77°50'10.32"W	Darien	Panamá	Tuira
Smithsonian Tropical Research Institute	STRI-6795	Sternopygidae	Eigenmannia	Eigenmannia humboldtti	Pilones gully, Tuira basin, Darien Province, Panama	8°36'12.6"N	77°50'10.32"W	Darien	Panamá	Tuira
Smithsonian Tropical Research Institute	STRI-25485	Sternopygidae	Eigenmannia	Eigenmannia humboldtti	La Hoya gully, between Tupida and Cuanati rivers, Tuira basin, Panama	8°15’13.50”N	77°42’49.40”	Darien	Panamá	Tuira
Pontificia Universidad Javeriana	JAMO1479	Sternopygidae	Eigenmannia	Eigenmannia humboldtti	Tumarado marsh, Atrato basin, La PrimeraTiene marsh, Unguia, Antioquia, Colombia	7°48'2"N	77°3'34.7"W	Antioquia	Colombia	Atrato
Pontificia Universidad Javeriana	JAMO1483	Sternopygidae	Eigenmannia	Eigenmannia humboldtti	Tumarado marsh, Atrato basin, La PrimeraTiene marsh, Unguia, Antioquia, Colombia	7°48'2"N	77°3'34.7"W	Antioquia	Colombia	Atrato
Pontificia Universidad Javeriana	JAMO1484	Sternopygidae	Eigenmannia	Eigenmannia humboldtti	Tumarado marsh, Atrato basin, La PrimeraTiene marsh, Unguia, Antioquia, Colombia	7°48'2"N	77°3'34.7"W	Antioquia	Colombia	Atrato
Pontificia Universidad Javeriana	JAMO1485	Sternopygidae	Eigenmannia	Eigenmannia humboldtti	Tumarado marsh, Atrato basin, La PrimeraTiene marsh, Unguia, Antioquia, Colombia	7°48'2"N	77°3'34.7"W	Antioquia	Colombia	Atrato
Pontificia Universidad Javeriana	JAMO1487	Sternopygidae	Eigenmannia	Eigenmannia humboldtti	Tumarado marsh, Atrato basin, La PrimeraTiene marsh, Unguia, Antioquia, Colombia	7°48'2"N	77°3'34.7"W	Antioquia	Colombia	Atrato
Pontificia Universidad Javeriana	JAMO2396	Sternopygidae	Eigenmannia	Eigenmannia humboldtti	"La Raya" marsh, Cauca basin, Montecristo, Bolivar, Colombia	8°20'23.406"S	74°33'31.0968"W	Bolivar	Colombia	Cauca
Pontificia Universidad Javeriana	JAMO2397	Sternopygidae	Eigenmannia	Eigenmannia humboldtti	"La Raya" marsh, Cauca basin, Montecristo, Bolivar, Colombia	8°20'23.406"S	74°33'31.0968"W	Bolivar	Colombia	Cauca
Pontificia Universidad Javeriana	JAMO2398	Sternopygidae	Eigenmannia	Eigenmannia humboldtti	"La Raya" marsh, Cauca basin, Montecristo, Bolivar, Colombia	8°20'23.406"S	74°33'31.0968"W	Bolivar	Colombia	Cauca
Pontificia Universidad Javeriana	JAMO2399	Sternopygidae	Eigenmannia	Eigenmannia humboldtti	Cauca basin, Margento, Caucasia, Antioquia, Colombia	8°1'14.484"S	75°5'26.6892"W	Antioquia	Colombia	Cauca
Pontificia Universidad Javeriana	JAMO2400	Sternopygidae	Eigenmannia	Eigenmannia humboldtti	"La Raya" marsh, Cauca basin, Montecristo, Bolivar, Colombia	8°20'23.406"S	74°33'31.0968"W	Bolivar	Colombia	Cauca
Pontificia Universidad Javeriana	JAMO198	Sternopygidae	Eigenmannia	Eigenmannia humboldtti	Honda, Magdalena river, Tolima, Colombia	5°15'0"N	74°50'0"W	Tolima	Colombia	Magdalena
Pontificia Universidad Javeriana	JAMO199	Sternopygidae	Eigenmannia	Eigenmannia humboldtti	Honda, Magdalena river, Tolima, Colombia	5°15'0"N	74°50'0"W	Tolima	Colombia	Magdalena
Instituto de Investigaciones Alexander von Humboldt	IAvH-7214	Sternopygidae	Eigenmannia	Eigenmannia humboldtti	Honda, Magdalena river, Tolima, Colombia	5°15'0"N	74°50'0"W	Tolima	Colombia	Magdalena
Instituto de Investigaciones Alexander von Humboldt	IAvH-7220	Sternopygidae	Eigenmannia	Eigenmannia humboldtti	Honda, Magdalena river, Tolima, Colombia	5°15'0"N	74°50'0"W	Tolima	Colombia	Magdalena
Instituto de Investigaciones Alexander von Humboldt	IAvH-7222	Sternopygidae	Eigenmannia	Eigenmannia humboldtti	Honda, Magdalena river, Tolima, Colombia	5°15'0"N	74°50'0"W	Tolima	Colombia	Magdalena
Pontificia Universidad Javeriana	JAMO590	Sternopygidae	Eigenmannia	Eigenmannia humboldtti	San Jorge river, San Marcos, Sucre, Colombia	8°38'05.1"N	75°07'55.3"W	Sucre	Colombia	San Jorge
Pontificia Universidad Javeriana	JAMO622	Sternopygidae	Eigenmannia	Eigenmannia humboldtti	San Jorge river, San Marcos, Sucre, Colombia	8°38'05.1"N	75°07'55.3"W	Sucre	Colombia	San Jorge
Pontificia Universidad Javeriana	JAMO623	Sternopygidae	Eigenmannia	Eigenmannia humboldtti	San Jorge river, San Marcos, Sucre, Colombia	8°38'05.1"N	75°07'55.3"W	Sucre	Colombia	San Jorge
Pontificia Universidad Javeriana	JAMO2442	Sternopygidae	Eigenmannia	Eigenmannia humboldtti	San Jorge river, San Marcos, Sucre, Colombia	8°38'05.1"N	75°07'55.3"W	Sucre	Colombia	San Jorge
Pontificia Universidad Javeriana	JAMO2443	Sternopygidae	Eigenmannia	Eigenmannia humboldtti	San Jorge river, San Marcos, Sucre, Colombia	8°38'05.1"N	75°07'55.3"W	Sucre	Colombia	San Jorge
Pontificia Universidad Javeriana	JAMO209	Sternopygidae	Eigenmannia	Eigenmannia limbata	Suriname river, Suriname	5°22'07.0"N	55°00'01.9"W	Suriname	Suriname	Suriname
Pontificia Universidad Javeriana	JAMO1844	Sternopygidae	Sternopygus	Sternopygus aequilabiatus	Chucunaque river, Tuira basin, Yaviza, Darien province, Panama	8°6'41.81"N	77°45'46.87"W	Darien	Panama	Tuira
Pontificia Universidad Javeriana	JAMO1845	Sternopygidae	Sternopygus	Sternopygus aequilabiatus	Chucunaque river, Tuira basin, Yaviza, Darien province, Panama	8°6'41.81"N	77°45'46.87"W	Darien	Panama	Tuira
Pontificia Universidad Javeriana	JAMO1846	Sternopygidae	Sternopygus	Sternopygus aequilabiatus	Chucunaque river, Tuira basin, Yaviza, Darien province, Panama	8°6'41.81"N	77°45'46.87"W	Darien	Panama	Tuira
Pontificia Universidad Javeriana	JAMO1847	Sternopygidae	Sternopygus	Sternopygus aequilabiatus	Chucunaque river, Tuira basin, Yaviza, Darien province, Panama	8°6'41.81"N	77°45'46.87"W	Darien	Panama	Tuira
Pontificia Universidad Javeriana	JAMO1848	Sternopygidae	Sternopygus	Sternopygus aequilabiatus	Chucunaque river, Tuira basin, Yaviza, Darien province, Panama	8°6'41.81"N	77°45'46.87"W	Darien	Panama	Tuira
Pontificia Universidad Javeriana	JAMO1520	Sternopygidae	Sternopygus	Sternopygus aequilabiatus	Tumarado marsh, Atrato basin, La PrimeraTiene marsh, Unguia, Antioquia, Colombia	7°48'2"N	77°3'34.7"W	Antioquia	Colombia	Atrato
Pontificia Universidad Javeriana	JAMO1522	Sternopygidae	Sternopygus	Sternopygus aequilabiatus	Tumarado marsh, Atrato basin, La PrimeraTiene marsh, Unguia, Antioquia, Colombia	7°48'2"N	77°3'34.7"W	Antioquia	Colombia	Atrato
Pontificia Universidad Javeriana	JAMO1523	Sternopygidae	Sternopygus	Sternopygus aequilabiatus	Tumarado marsh, Atrato basin, La PrimeraTiene marsh, Unguia, Antioquia, Colombia	7°48'2"N	77°3'34.7"W	Antioquia	Colombia	Atrato
Pontificia Universidad Javeriana	JAMO1526	Sternopygidae	Sternopygus	Sternopygus aequilabiatus	Tumarado marsh, Atrato basin, La PrimeraTiene marsh, Unguia, Antioquia, Colombia	7°48'2"N	77°3'34.7"W	Antioquia	Colombia	Atrato
Pontificia Universidad Javeriana	JAMO1527	Sternopygidae	Sternopygus	Sternopygus aequilabiatus	Tumarado marsh, Atrato basin, La PrimeraTiene marsh, Unguia, Antioquia, Colombia	7°48'2"N	77°3'34.7"W	Antioquia	Colombia	Atrato
Pontificia Universidad Javeriana	JAMO2391	Sternopygidae	Sternopygus	Sternopygus aequilabiatus	Cauca river, "Cienaga Grande", Montecristo, Bolivar, Colombia	8°17'46.45"S	74°30'4.9284"W	Bolivar	Colombia	Cauca
Pontificia Universidad Javeriana	JAMO2392	Sternopygidae	Sternopygus	Sternopygus aequilabiatus	Cauca river, "Cienaga Grande", Montecristo, Bolivar, Colombia	8°17'46.45"S	74°30'4.9284"W	Bolivar	Colombia	Cauca
Pontificia Universidad Javeriana	JAMO2393	Sternopygidae	Sternopygus	Sternopygus aequilabiatus	Cauca river, La Ilusion, Caucasia, Antioquia, Colombia	8°1'14.484"S	75°5'26.6892"W	Antioquia	Colombia	Cauca
Pontificia Universidad Javeriana	JAMO2394	Sternopygidae	Sternopygus	Sternopygus aequilabiatus	La Panela marsh, Pinillos, Bolivar, Colombia	8°52'51.7512"S	74°27'9.738"W	Bolivar	Colombia	Cauca
Pontificia Universidad Javeriana	JAMO2395	Sternopygidae	Sternopygus	Sternopygus aequilabiatus	Cauca river, "Cienaga Grande", Montecristo, Bolivar, Colombia	8°17'46.45"S	74°30'4.9284"W	Bolivar	Colombia	Cauca
Pontificia Universidad Javeriana	JAMO485	Sternopygidae	Sternopygus	Sternopygus aequilabiatus	Hidroprado Dam, Prado, Tolima, Colombia	3°45'15.2"S	74°53'12.26"W	Tolima	Colombia	Magdalena
Pontificia Universidad Javeriana	JAMO487	Sternopygidae	Sternopygus	Sternopygus aequilabiatus	Hidroprado Dam, Prado, Tolima, Colombia	3°45'15.2"S	74°53'12.26"W	Tolima	Colombia	Magdalena
Pontificia Universidad Javeriana	JAMO486	Sternopygidae	Sternopygus	Sternopygus aequilabiatus	Hidroprado Dam, Prado, Tolima, Colombia	3°45'15.2"S	74°53'12.26"W	Tolima	Colombia	Magdalena
Pontificia Universidad Javeriana	JAMO491	Sternopygidae	Sternopygus	Sternopygus aequilabiatus	Hidroprado Dam, Prado, Tolima, Colombia	3°45'15.2"S	74°53'12.26"W	Tolima	Colombia	Magdalena
Pontificia Universidad Javeriana	JAMO492	Sternopygidae	Sternopygus	Sternopygus aequilabiatus	Hidroprado Dam, Prado, Tolima, Colombia	3°45'15.2"S	74°53'12.26"W	Tolima	Colombia	Magdalena
Pontificia Universidad Javeriana	JAMO563	Sternopygidae	Sternopygus	Sternopygus aequilabiatus	San Jorge river, Cuba estate, Montelibano, Cordoba, Colombia	8°0'30.3"N	75°24'17.7"W	Cordoba	Colombia	San Jorge
Pontificia Universidad Javeriana	JAMO564	Sternopygidae	Sternopygus	Sternopygus aequilabiatus	San Jorge river, Cuba estate, Montelibano, Cordoba, Colombia	8°0'30.3"N	75°24'17.7"W	Cordoba	Colombia	San Jorge
Pontificia Universidad Javeriana	JAMO565	Sternopygidae	Sternopygus	Sternopygus aequilabiatus	San Jorge river, Cuba estate, Montelibano, Cordoba, Colombia	8°0'30.3"N	75°24'17.7"W	Cordoba	Colombia	San Jorge
Pontificia Universidad Javeriana	JAMO566	Sternopygidae	Sternopygus	Sternopygus aequilabiatus	San Jorge river, Cuba estate, Montelibano, Cordoba, Colombia	8°0'30.3"N	75°24'17.7"W	Cordoba	Colombia	San Jorge
Pontificia Universidad Javeriana	JAMO567	Sternopygidae	Sternopygus	Sternopygus aequilabiatus	San Jorge river, Cuba estate, Montelibano, Cordoba, Colombia	8°0'30.3"N	75°24'17.7"W	Cordoba	Colombia	San Jorge
Pontificia Universidad Javeriana	JAMO1832	Sternopygidae	Sternopygus	Sternopygus aequilabiatus	Rancheria river, Guajira, Colombia	11°33'10.19"N	72°54'4.39"W	Guajira	Colombia	Ranchería
Pontificia Universidad Javeriana	JAMO1833	Sternopygidae	Sternopygus	Sternopygus aequilabiatus	Rancheria river, Guajira, Colombia	11°33'10.19"N	72°54'4.39"W	Guajira	Colombia	Ranchería
Pontificia Universidad Javeriana	JAMO1834	Sternopygidae	Sternopygus	Sternopygus aequilabiatus	Rancheria river, Guajira, Colombia	11°33'10.19"N	72°54'4.39"W	Guajira	Colombia	Ranchería
Pontificia Universidad Javeriana	JAMO1838	Sternopygidae	Sternopygus	Sternopygus aequilabiatus	Rancheria river, Guajira, Colombia	11°33'10.19"N	72°54'4.39"W	Guajira	Colombia	Ranchería
Pontificia Universidad Javeriana	JAMO1839	Sternopygidae	Sternopygus	Sternopygus aequilabiatus	Rancheria river, Guajira, Colombia	11°33'10.19"N	72°54'4.39"W	Guajira	Colombia	Ranchería
Smithsonian Tropical Research Institute	STRI-4640	Sternopygidae	Sternopygus	Sternopygus macrurus	Parana river, Corrientes province, Parana, Argentina	27°34'31.6"S	56°41'16.7"W	Corrientes	Argentina	Parana
